# Supplementary material for: Effect of high time under tension strength training on different muscular actions in the performance of runners: A randomized controlled trial
Source: PLoS One. 2026 Feb 9;21(2):e0342428. doi: 10.1371/journal.pone.0342428 (PMC12885319; doi:10.1371/journal.pone.0342428)
Supplement: S3 File — (XLSX) [file pone.0342428.s003.xlsx]

## Sheet: Planilha1
PDST = 1; PIST = 2; CON = 3	PT_maiorvalor_pré	PT_maiorvalor_pós	Delta-PT	CR_3km_pré	CR_3km_pós	Vméd-pré	vo2máx pré	Delta-CR	PSE-pré	PSE-pós	CIC_pré	CIC_pós	Delta-CIC	CMJ_pré_corrida1	CMJ_pré_corrida2	Delta-CMJ-pré	CMJ_pós_corrida1	CMJ_pós_corrida2	Delta-CMJ-pós	IFpré	IFpós	Delta-IF	TCS_pré	TCS_pós	Delta-TCS	Oscilação vertical_pré	Oscilação vertical_pós	OV- delta
1	237.2	255.25	7.60961	747.6	722.8	14.4462	54.6268	-3.31728	9	9	112.14	108.36	-3.37079	40.79	42.71	4.70704	40.63	40.91	0.689146	-0.392253	-4.21447	974.426	234	219	-6.41026	12.7	12.9	1.5748
1	291.06	305.61	4.99897	804	763.4	13.4328	52.0224	-5.04975	7	7	93.8	89.04	-5.07463	32.21	34.47	7.01645	34.21	35.94	5.057	6.20925	4.26458	-31.319	245	247	0.816327	10.7	10.1	-5.60748
1	162.33	206.83	27.4133	951	871.4	11.3565	46.6861	-8.37014	9	8	144.09	116.16	-19.3837	24.68	27.73	12.3582	24.96	25.01	0.200321	1.13452	-9.80887	-964.582	236	229	-2.9661	10.3	8.5	-17.4757
1	266.38	290	8.86703	741.6	745.4	14.5631	54.9272	0.512406	9	9	111.24	111.78	0.485437	32.39	33.92	4.72368	31.12	32.92	5.78406	-3.92096	-2.94811	-24.8115	237	237	0	12.1	11.2	-7.43802
1	279.88	261.11	-6.70645	813	851.6	13.2841	51.6402	4.74785	9	9	121.95	127.71	4.72325	33.17	33.5	0.994875	32.39	34.78	7.37882	-2.35152	3.8209	-262.486	240	249	3.75	10.8	10.3	-4.62963
1	285.52	296.96	4.00672	781.2	813	13.8249	53.03	4.07066	9	9	117.18	121.95	4.07066	37.19	37.43	0.645335	35.37	36.76	3.92988	-4.89379	-1.79001	-63.4229	239	236	-1.25523	11.5	11.2	-2.6087
1	217.03	250.77	15.5462	721.2	696.8	14.975	55.9859	-3.38325	8	7	96.16	81.27	-15.4846	32.64	34.52	5.7598	30.58	32.32	5.68999	-6.31127	-6.37312	0.979874	254	240	-5.51181	10.2	9.8	-3.92157
1	148.01	196.47	32.741	808	786	13.3663	51.8515	-2.72277	9	8	121.14	104.8	-13.4885	38.87	41.4	6.50888	40.21	40.49	0.696344	3.44739	-2.19807	-163.76	234	223	-4.70085	8.7	7.8	-10.3448
1	121.06	159.67	31.8933	927.6	917.6	11.6429	47.4224	-1.07805	9	9	139.14	137.61	-1.09961	34.12	35.46	3.92732	34.25	33.93	-0.934307	0.381008	-4.31472	-1232.45	230	225	-2.17391	8.6	8.1	-5.81395
1	260.05	285.36	9.73274	734.4	684.8	14.7059	55.2941	-6.75381	8	8	97.92	91.28	-6.78105	40.39	41.82	3.54048	38.73	38.21	-1.34263	-4.10993	-8.63223	110.034	228	228	0	10.8	10.2	-5.55556
1	173.44	191.09	10.1764	859.2	794	12.5698	49.8045	-7.58845	8	8	114.56	105.84	-7.61173	32.28	35.32	9.4176	31.88	33.04	3.63864	-1.23916	-6.45527	420.94	255	233	-8.62745	10.6	11.1	4.71698
2	157.51	199	26.3412	796.6	735.8	13.5576	52.3431	-7.63244	9	8	119.43	98.08	-17.8766	32.11	33.42	4.07973	31.19	31.8	1.95576	-2.86515	-4.8474	69.1847	255	231	-9.41176	11.9	10.2	-14.2857
2	260.31	294.61	13.1766	855.4	872.6	12.6257	49.948	2.01076	9	9	128.25	130.86	2.03509	33.6	36.48	8.57143	33.04	35.93	8.74697	-1.66667	-1.50768	-9.53947	253	253	0	10.8	10.5	-2.77778
2	200.92	232.65	15.7924	861.4	817.4	12.5377	49.722	-5.10796	8	8	114.8	108.96	-5.08711	27.44	30.29	10.3863	25.36	29.52	16.4038	-7.58017	-2.54209	-66.4639	238	232	-2.52101	12.8	11.5	-10.1563
2	156.86	152.23	-2.95168	928.2	944.4	11.6354	47.403	1.74531	9	9	139.23	141.66	1.74531	31.47	33.08	5.11598	31.67	31.35	-1.01042	0.635526	-5.22975	-922.901	245	245	0	9.1	8.9	-2.1978
2	179.34	229.84	28.1588	742.8	752.2	14.5396	54.8667	1.26548	8	8	99.04	100.24	1.21163	36.7	37.87	3.18801	35.03	35.26	0.65658	-4.55041	-6.892	51.4589	248	237	-4.43548	8.5	8.4	-1.17647
2	235.8	263.64	11.8066	791.2	756.2	13.6502	52.5809	-4.42366	9	8	118.62	100.8	-15.0228	40.28	41.34	2.63158	41.18	40.07	-2.69548	2.23436	-3.07209	-237.493	225	223	-0.888889	11.8	11.8	0
2	196.99	255.41	29.6563	792	748.4	13.6364	52.5455	-5.50505	8	8	105.6	99.76	-5.5303	34.37	35.28	2.64766	33.83	35.27	4.25658	-1.57114	-0.0283447	-98.1959	240	230	-4.16667	10	8.8	-12
2	289.58	310.67	7.28296	847.2	806.6	12.7479	50.262	-4.79226	8	7	112.96	94.08	-16.7139	40.64	41.34	1.72244	39.86	38.62	-3.11089	-1.91929	-6.57958	242.813	245	237	-3.26531	10.8	10.5	-2.77778
2	316.16	322.48	1.99899	973.2	938.6	11.0974	46.0203	-3.55528	9	8	145.98	125.12	-14.2896	33.95	34.69	2.17968	33.1	32.97	-0.392749	-2.50368	-4.9582	98.0364	256	242	-5.46875	10.2	9.5	-6.86275
2	228.89	253.61	10.7999	813.6	798.8	13.2743	51.615	-1.81908	10	10	135.6	133.1	-1.84366	29.86	30.4	1.80844	30.06	31.44	4.59082	0.669792	3.42105	410.763	230	226	-1.73913	9.4	9.1	-3.19149
2	208.05	250.35	20.3317	792	736.4	13.6364	52.5455	-7.0202	9	9	118.8	110.43	-7.04545	31.24	33.59	7.52241	30.12	31.94	6.0425	-3.58515	-4.91218	37.0146	249	240	-3.61446	11.4	9.6	-15.7895
2	280.98	303.49	8.01125	798	822.8	13.5338	52.282	3.10777	8	8	106.4	109.68	3.08271	37.56	37.56	0	36.51	37.77	3.45111	-2.79553	0.559105	-120	251	247	-1.59363	9.5	9.5	0
3	282.61	281.55	-0.375075	827.6	818.2	13.0498	51.0379	-1.13581	9	9	124.11	122.67	-1.16026	33.64	34.02	1.12961	31.51	33.29	5.649	-6.33175	-2.1458	-66.1105	247	243	-1.61943	10.5	10.1	-3.80952
3	211.63	203.49	-3.84634	841.2	848	12.8388	50.4957	0.808369	8	9	112.16	127.17	13.3827	31.89	31.37	-1.63061	31.18	31.54	1.15459	-2.2264	0.541919	-124.341	242	244	0.826446	11.4	11.4	0
3	219.96	233.08	5.96472	776.8	761.2	13.9032	53.2312	-2.00824	10	9	129.4	114.12	-11.8083	34.8	36.13	3.82184	33.34	34.27	2.78944	-4.1954	-5.14808	22.7076	234	231	-1.28205	9.7	9.1	-6.18557
3	184.63	182.94	-0.915344	750.8	742	14.3847	54.4686	-1.17208	8	8	100.08	98.88	-1.19904	28.21	29.03	2.90677	28.91	29.64	2.52508	2.48139	2.10127	-15.3186	237	231	-2.53165	10	9.6	-4
3	227.81	196.07	-13.9327	812	794.8	13.3005	51.6823	-2.11823	9	8	121.77	105.92	-13.0163	35.41	34.11	-3.67128	34.09	32.3	-5.25081	-3.72776	-5.30636	42.3472	254	248	-2.3622	12.1	12.3	1.65289
3	311.38	305.29	-1.95581	906.8	915.6	11.91	48.1087	0.970446	9	9	135.99	137.34	0.99272	38.63	38.01	-1.60497	37.86	37.49	-0.977285	-1.99327	-1.36806	-31.366	251	258	2.78884	11.6	10.7	-7.75862
3	227.34	252.37	11.0099	788.2	754.2	13.7021	52.7144	-4.31363	8	7	105.04	87.99	-16.2319	33.22	34.31	3.28116	34.16	33.47	-2.01991	2.82962	-2.44827	-186.523	240	240	0	11.3	10.1	-10.6195
3	199.09	213.52	7.24798	834.2	826.2	12.9465	50.7726	-0.959003	9	8	125.1	110.16	-11.9424	34.9	34.25	-1.86246	33.31	32.54	-2.31162	-4.55587	-4.9927	9.58821	231	223	-3.4632	9.9	10.2	3.0303
3	160.75	184.38	14.6998	771	759.8	14.0078	53.5	-1.45266	9	10	115.65	126.6	9.46822	27.62	28.19	2.06372	26.24	26.34	0.381098	-4.99638	-6.56261	31.3473	229	224	-2.18341	9.2	9	-2.17391
3	257.43	262.08	1.80632	881.2	897.6	12.256	48.998	1.8611	9	9	132.12	134.64	1.90736	33.56	33.94	1.1323	33.98	32.67	-3.85521	1.25149	-3.7419	-398.995	248	247	-0.403226	11.5	11.6	0.869565
3	274.38	295.79	7.80305	808.6	796.2	13.3564	51.826	-1.53351	8	8	107.76	106.16	-1.48478	40.21	41.15	2.33773	39.52	40.64	2.83401	-1.71599	-1.23937	-27.7754	242	238	-1.65289	10.9	10.3	-5.50459
